# Supplementary material for: Assessment and Impact of the Risk of Exposure of Portuguese Biomedical Scientists in the Context of COVID-19
Source: Int J Environ Res Public Health. 2021 Jul 2;18(13):7097. doi: 10.3390/ijerph18137097 (PMC8296870; doi:10.3390/ijerph18137097)
Supplement: Supplementary file 1 [file ijerph-18-07097-s001.zip]

Archive with 1 entries (1 files):
- ijerph-1222669-supplementary.pdf
